# Supplementary material for: Mathematical reconstruction of the metabolic network in an in-vitro multiple myeloma model
Source: PLoS Comput Biol. 2023 Sep 15;19(9):e1011374. doi: 10.1371/journal.pcbi.1011374 (PMC10503963; doi:10.1371/journal.pcbi.1011374)
Supplement: S1 Text — Multi-Objective Pareto Optimisation & Muti-Objective Flux Analysis. (TEX) [file pcbi.1011374.s001.tex]

\documentclass{article}
\usepackage[top=0.85in,left=2.75in,footskip=0.75in]{geometry}
% amsmath and amssymb packages, useful for mathematical formulas and symbols
\usepackage{amsmath,amssymb}
% Use adjustwidth environment to exceed column width (see example table in text)
\usepackage{changepage}
% Use Unicode characters when possible
\usepackage[utf8x]{inputenc}
% textcomp package and marvosym package for additional characters
\usepackage{textcomp,marvosym}
% cite package, to clean up citations in the main text. Do not remove.
\usepackage{cite}
% Use nameref to cite supporting information files (see Supporting Information section for more info)
\usepackage{nameref,hyperref}
% line numbers
\usepackage[right]{lin eno}
% ligatures disabled
\usepackage{microtype}

\DisableLigatures[f]{encoding = *, family = * }
% color can be used to apply background shading to table cells only
\usepackage[table]{xcolor}
%MATLAB CODE
\usepackage{adjustbox}
% array package and thick rules for tables
\usepackage{array}
% create "+" rule type for thick vertical lines
\usepackage{appendix}
\usepackage{graphicx}
\usepackage{sidecap}
\usepackage{graphics}
\usepackage{adjustbox}
\usepackage{amsmath}
\usepackage{epstopdf}
\usepackage{caption}
\usepackage{tikz}
\usepackage{float}
\usepackage{appendix}
\usepackage{lmodern}
\usepackage{subcaption}
\usepackage{booktabs}
\usepackage{fancyhdr}
\usepackage{amsfonts}
\begin{document}

\title{Supplementary Material 2}


\maketitle
\section*{Multi-Objective Pareto Optimisation {\&} Muti-Objective Flux Analysis}
\label{Supplementary:VFFVA}

In scenarios with multiple competing goals, the multi-objective Pareto approach proves particularly useful. This technique becomes critical in human metabolic network modelling, where several resource-competing enzymes or even cells are at play. By identifying optimal trade-offs, it is possible to maintain a balance between different cellular objectives. \bigbreak

In the context of our work, we propose that each cell type strives to optimise its own metabolic processes - from growth rate to energy production, and nutrient uptake. Yet, these objectives might not always align, necessitating a compromise. It achieves this by generating a set of non-dominated solutions, a collection where no single solution dominates the others in every objective, known as the Pareto-front. This front symbolises an optimal equilibrium between the competing objectives of different cells. Several techniques utilise the multi-objective Pareto optimisation principle. For our study, we chose the Multi-Objective Flux Analysis (MOFA) routine .\bigbreak

In general, MOFA aims to chart any $n$-dimensional surface of the Pareto front by calculating a large set of so-called Pareto solutions. This is especially useful for evaluating trade-offs between multiple biological objectives. This routine employs the Normalised Normal Constraint (NNC) method for Multi-Objective analyses, which ensures a comprehensive set of evenly distributed Pareto-optimal points, regardless of the differences in the magnitudes of the objectives under consideration. \bigbreak

To understand how, we begin by describing the steps of MOFA. Let us define a multi-objective optimisation problem as: 
\begin{align}
\max_x \{ F_1(x) F_2(x) \cdot\cdot\cdot F_n(x)\}, n \geq 2;
\end{align} 
subject to costrains:
\begin{align}
& g_j(x) \leq 0, \ \ \ 1 \leq j \leq r, \\
& h_k(x) = 0, \ \ \ 1 \leq k \leq s, \\
& x_{li} \leq x_i \leq s_{ui}, \ \ \ 1 \leq i \leq n_x. 
\end{align} 
Here the vector $x$ denotes the set of constraints and $F_i$, denotes the $i^{th}$ objective.

MOFA then finds the points that contain a set of maximum and minimum values of all objectives, through Fast Variability Analysis. It calls them Utopia Point: 
\begin{align}
F^U = [F_1(x^{1*}) F_2(x^{2*}) \cdots F_n(x^{n*})],
\end{align}
and Nadir point:
\begin{align}
F^N= [F_1^N, F_2^N \cdots F_n^N],
\end{align}
where 
\begin{align}
F_i^N = \max [F_i(x^{1*}) F_i(x^{2*}) \cdots F_i(x^{n*})], i \in \{1,2,..., n\}. 
\end{align}

MOFA uses these points as a reference in the objective space as there isn't a way to simultaneously optimise all objectives. The normalised normal constraint (NNC) method uses the utopia point to normalise the space in each dimension (Flux Variablity Analysis). The difference between utopia and nadir yields the range for each dimension in objective space, a vector:

\begin{align}
\bar{F} = \left[ \begin{array}{c}
      v_{1}  \\
     v_{2}  \\
     \vdots \\
    v_{n}  \\
  \end{array}  \right]  = F^N - F^U,
\end{align}
which leads to:

\begin{align}
\bar{F}_i = \frac{F_i- F_i(x^{i*})}{v_i}, i \in \{1,2,...,n \}.
\end{align}

The routine then calculates reference vertices in objective space, known as anchor points. These points help define a utopia line vector and compute a normalised increment ($\delta$). The anchor points are calculated by individually minimising each objective $F_j$ subject top the problem constraints to obtain the $j^{th}$ anchor point: $F^{j*} (j = 1,2,...,n)$. \bigbreak 

This whole process generates an objective function subject to a set of constraints, some original and some newly defined as part of the Multi-Objective problem formulation. The commonly accepted solution of such a problem is known as a Pareto optimal solution. In essence, it's a solution where improving one objective is only possible if at least one other objective deteriorates. The Pareto solution is obtained by solving a specific linear problem at each anchor point individually:

\begin{align}
& \min \bar{F}_n \\
& g_j(x) \leq 0, 1 \leq j \leq r, \\
& h_k(x) = 0, 1 \leq k \leq s, \\
& x_{li} \leq x_i \leq s_{ui}, 1 \leq i \leq n_x. 
\end{align}


\end{document}
