# Supplementary material for: Mathematical reconstruction of the metabolic network in an in-vitro multiple myeloma model
Source: PLoS Comput Biol. 2023 Sep 15;19(9):e1011374. doi: 10.1371/journal.pcbi.1011374 (PMC10503963; doi:10.1371/journal.pcbi.1011374)
Supplement: S1 Table — In-silico culture medium. (TEX) [file pcbi.1011374.s003.tex]

\documentclass{article}
\usepackage[top=0.85in,left=2.75in,footskip=0.75in]{geometry}
% amsmath and amssymb packages, useful for mathematical formulas and symbols
\usepackage{amsmath,amssymb}
% Use adjustwidth environment to exceed column width (see example table in text)
\usepackage{changepage}
% Use Unicode characters when possible
\usepackage[utf8x]{inputenc}
% textcomp package and marvosym package for additional characters
\usepackage{textcomp,marvosym}
% cite package, to clean up citations in the main text. Do not remove.
\usepackage{cite}
% Use nameref to cite supporting information files (see Supporting Information section for more info)
\usepackage{nameref,hyperref}
% line numbers
\usepackage[right]{lin eno}
% ligatures disabled
\usepackage{microtype}

\DisableLigatures[f]{encoding = *, family = * }
% color can be used to apply background shading to table cells only
\usepackage[table]{xcolor}
%MATLAB CODE
\usepackage{adjustbox}
% array package and thick rules for tables
\usepackage{array}
% create "+" rule type for thick vertical lines
\usepackage{appendix}
\usepackage{graphicx}
\usepackage{sidecap}
\usepackage{graphics}
\usepackage{adjustbox}
\usepackage{amsmath}
\usepackage{epstopdf}
\usepackage{caption}
\usepackage{tikz}
\usepackage{float}
\usepackage{appendix}
\usepackage{lmodern}
\usepackage{subcaption}
\usepackage{booktabs}
\usepackage{fancyhdr}
\usepackage{amsfonts}
\begin{document}

\title{Supplementary Material 3}


\maketitle
\section*{\textit{In-silico} culture medium}
The medium composition as defined in our mono-cultures and co-culture models is given below, along with input parameters for the metabotools routine {\bf setMediumConstraints}.

\begin{table}[H]
\centering
\caption{Medium Composition Parameters}
\begin{adjustbox}{max width=1\textwidth}
\begin{tabular}{@{}ll@{}}
\toprule
{\bf Metabolite} & {\bf Concentration (mM)} \\ \midrule
L-Alanine  & 0.1  \\
L-Arginine  & 1.15  \\
L-Asparagine  & 0.15  \\
L-Aspartate  & 0.379  \\
L-Cystine & 0.208  \\
L-Glutamine$^{*}$  & 2  \\
L-Glutamate  & 0.136  \\
Glycine  & 0.133  \\
L-Histidine & 0.0968  \\
L-Isoleucine  & 0  \\
L-Leucine  & 0  \\
L-Lysine  & 0.274  \\
L-Methionine  & 0.101  \\
L-Phenylananie  & 0.0909  \\
4-Hydroxyproline  & 0.153  \\
L-Proline  & 0.174  \\
L-Serine  & 0.286  \\
L-Threonine  & 0.168  \\
L-Tryptophan  & 0.0245  \\
L-Tyrosine  & 0.129  \\
L-Valine  & 0  \\
Ascorbic acid  & 0.00863  \\
Biotin  & 0.00082  \\
Choline  & 0.0214  \\
Pantothenic acid  & 0.000524  \\
Folic acid  & 0.00227  \\
Niacinamide  & 0.082  \\
Pyridoxine  & 0.00485  \\
Riboflavin  & 0.000532  \\
Thiamine  & 0.00297  \\
Inositol  & 0.194  \\
Ca$^{2+}$  & 0.424  \\
K$^{+}$ & 5.33  \\
HCO$_3^-$  & 23.81  \\
Na$^+$  & 127.26  \\
Phosphate  & 5.63  \\
D-Glucose  & 11.11  \\
Glutathione (reduced)  & 0.00326  \\
2-Aminobenzoic acid  & 0.0073  \\
Cell concentration (cells/ml) & 2.2394$\times 10^4$ \\
Cell weight & 3.645$\times 10^-12$ \\
Time &  48 hours \\ 
 \bottomrule
\end{tabular}
\end{adjustbox}
\label{table:Medium2}
\end{table}

\end{document}
