# Supplementary material for: Mathematical reconstruction of the metabolic network in an in-vitro multiple myeloma model
Source: PLoS Comput Biol. 2023 Sep 15;19(9):e1011374. doi: 10.1371/journal.pcbi.1011374 (PMC10503963; doi:10.1371/journal.pcbi.1011374)
Supplement: S2 Table — 13C-MFA Model. (TEX) [file pcbi.1011374.s004.tex]

\documentclass{article}
\usepackage[top=0.85in,left=2.75in,footskip=0.75in]{geometry}
% amsmath and amssymb packages, useful for mathematical formulas and symbols
\usepackage{amsmath,amssymb}
% Use adjustwidth environment to exceed column width (see example table in text)
\usepackage{changepage}
% Use Unicode characters when possible
\usepackage[utf8x]{inputenc}
% textcomp package and marvosym package for additional characters
\usepackage{textcomp,marvosym}
% cite package, to clean up citations in the main text. Do not remove.
\usepackage{cite}
% Use nameref to cite supporting information files (see Supporting Information section for more info)
\usepackage{nameref,hyperref}
% line numbers
\usepackage[right]{lin eno}
% ligatures disabled
\usepackage{microtype}

\DisableLigatures[f]{encoding = *, family = * }
% color can be used to apply background shading to table cells only
\usepackage[table]{xcolor}
%MATLAB CODE
\usepackage{adjustbox}
% array package and thick rules for tables
\usepackage{array}
% create "+" rule type for thick vertical lines
\usepackage{appendix}
\usepackage{graphicx}
\usepackage{sidecap}
\usepackage{graphics}
\usepackage{adjustbox}
\usepackage{amsmath}
\usepackage{epstopdf}
\usepackage{caption}
\usepackage{tikz}
\usepackage{float}
\usepackage{appendix}
\usepackage{lmodern}
\usepackage{subcaption}
\usepackage{booktabs}
\usepackage{fancyhdr}
\usepackage{amsfonts}
\begin{document}

\title{Supplementary Material 5}


\maketitle


\section*{13C-MFA: Model Fluxes}

\begin{table}
\centering
\caption{\textsuperscript{13}C-MFA Model.}
\begin{adjustbox}{max width=1\textwidth}
\begin{tabular}{@{}lll@{}}
\toprule
{\bf Reaction} & {\bf Formula + Atomic Transition} & {\bf Flux Value ({\small nmol/10$^{6}$ cells/h})} \\ \midrule
R26 & pyr (abc) + co2 (d) + atp.bm $\rightarrow$ oaa (abcd) + adp.bm & 0.001 \\
R27 & accoa (ab) + oaa (cdef) $\rightarrow$ cit (fedbac) & 0.27 \\
R28 & cit (abcdef) + nad.bm $\leftrightarrow$ akg (abcde) + co2 (f) + nadh.bm & 0.03 \\
R29 & 0.5*akg (abcde) + 0.5*akg (fghij) + nad.bm $\rightarrow$ ... & - \\
R29 & 0.5*succoa (bcde) + 0.5*succoa (jihg) + 0.5*co2 (a) + 0.5*co2 (f) + nadh.bm & 0.3\\
R30 & 0.5*succoa (abcd) + 0.5*succoa (efgh) + adp.bm $\rightarrow$ ... & -\\
R30 & 0.5*succ (abcd) + 0.5*succ (efgh) + atp.bm & 0.3 \\
R31 & 0.5*succ (abcd) + 0.5*succ (efgh) + fad.bm $\rightarrow$ ... & -\\
R31 & 0.5*fum (abcd) + 0.5*fum (efgh) + fadh.bm & 0.3\\
R32 & 0.5*fum (abcd) + 0.5*fum (efgh) $\rightarrow$ 0.5*mal (abcd) + 0.5*mal (efgh) & 0.3\\
R33 & mal (abcd) + nad.bm $\rightarrow$ oaa (abcd) + nadh.bm & 1.59 \\
R34 & 0.5*o2 + nadh.bm + 3.5*adp.bm + 0.25*fadh.bm $\rightarrow$ ... & - \\
R34 & h2o + nad.bm + 3.5*atp.bm + 0.25*fad.bm & 1.36 \\
R35 & atp.bm + adp $\leftrightarrow$ adp.bm + atp & 5.07 \\
R36 & gln (abcde) $\rightarrow$ glu (abcde) & 0.85 \\
R37 & h2o $\rightarrow$  & 1.32 \\
R38 & co2 (a) $\rightarrow$  & 10.807 \\
R39 & atp $\leftrightarrow$ adp & 7.11 \\
R40 & pyr.ext (abc) $\rightarrow$  & 2.6e-06 \\
R41 & lac.ext (abc) $\rightarrow$  & 1.545 \\
R42 & oaa (abcd) + glu (efghi) $\rightarrow$ asp (abcd) + akg (efghi) & 1.31 \\
R43 & asp (abcd) + glu.bc (efghi) $\leftrightarrow$ asp.bc (abcd) + glu (efghi) & 1.31\\
R44 & asp.bc (abcd) + akg.bc (efghi) $\leftrightarrow$ oaa.bc (abcd) + glu.bc (efghi) & 1.31\\
\bottomrule
\end{tabular}
\end{adjustbox}
%\label{table:par}
\end{table}

\end{document}
