# Supplementary material for: Mathematical reconstruction of the metabolic network in an in-vitro multiple myeloma model
Source: PLoS Comput Biol. 2023 Sep 15;19(9):e1011374. doi: 10.1371/journal.pcbi.1011374 (PMC10503963; doi:10.1371/journal.pcbi.1011374)
Supplement: S3 Table — Fluxes of the 13C-MFA Model T1. (TEX) [file pcbi.1011374.s005.tex]

\documentclass{article}
\usepackage[top=0.85in,left=2.75in,footskip=0.75in]{geometry}
% amsmath and amssymb packages, useful for mathematical formulas and symbols
\usepackage{amsmath,amssymb}
% Use adjustwidth environment to exceed column width (see example table in text)
\usepackage{changepage}
% Use Unicode characters when possible
\usepackage[utf8x]{inputenc}
% textcomp package and marvosym package for additional characters
\usepackage{textcomp,marvosym}
% cite package, to clean up citations in the main text. Do not remove.
\usepackage{cite}
% Use nameref to cite supporting information files (see Supporting Information section for more info)
\usepackage{nameref,hyperref}
% line numbers
\usepackage[right]{lin eno}
% ligatures disabled
\usepackage{microtype}

\DisableLigatures[f]{encoding = *, family = * }
% color can be used to apply background shading to table cells only
\usepackage[table]{xcolor}
%MATLAB CODE
\usepackage{adjustbox}
% array package and thick rules for tables
\usepackage{array}
% create "+" rule type for thick vertical lines
\usepackage{appendix}
\usepackage{graphicx}
\usepackage{sidecap}
\usepackage{graphics}
\usepackage{adjustbox}
\usepackage{amsmath}
\usepackage{epstopdf}
\usepackage{caption}
\usepackage{tikz}
\usepackage{float}
\usepackage{appendix}
\usepackage{lmodern}
\usepackage{subcaption}
\usepackage{booktabs}
\usepackage{fancyhdr}
\usepackage{amsfonts}
\begin{document}

\title{Supplementary Material 6}


\maketitle


\section*{13C-MFA: Model Fluxes}


\begin{table}
\centering
\caption{\textsuperscript{13}C-MFA Model Continued...}
\begin{adjustbox}{max width=1\textwidth}
\begin{tabular}{@{}lll@{}}
\toprule
{\bf Reaction} & {\bf Formula + Atomic Transition} & {\bf Flux Value ({\small nmol/10$^{6}$ cells/h})} \\ \midrule
R45 & oaa.bc (abcd) + nadh $\leftrightarrow$ mal.bc (abcd) + nad & 1.31 \\
R46 & mal.bc (abcd) + akg (efghi) $\leftrightarrow$ mal (abcd) + akg.bc (efghi) & 1.31\\
R47 & glu (abcde) + nad.bm $\leftrightarrow$ akg (abcde) + nadh.bm & 0.27\\
R48 & Fa.ext $\rightarrow$ Fa.bc & 0.04 \\
R50 & Facoa + 7*c2 (ab) + 6*nad.bm + 6*h2o + 6*fad.bm $\rightarrow$ ...& - \\
R50 & 7*accoa (ab) + 6*nadh.bm + 6*fadh.bm & 0.04 \\
R51 & cit (abcdef) $\rightarrow$ cit.bc (abcdef) & 0.24 \\
R52 & cit.bc (abcdef) + atp $\rightarrow$ accoa.bc (ab) + oaa (abcd) + adp & 0.24 \\
R53 & accoa.bc (ab) $\rightarrow$ Facoa.bc + co2 (a) + co2 (b) & 0.24 \\
R54 & g6p (abcdef) $\rightarrow$ ru5p (bcdef) + co2 (a) & 0.07 \\
R55 & ru5p (abcde) $\leftrightarrow$ x5p (abcde) & 0.025 \\
R56 & ru5p (abcde) $\leftrightarrow$ r5p (abcde) & 0.045 \\
R57 & x5p (abcde) $\leftrightarrow$ ec2 (ab) + gap (cde) & 0.025 \\
R58 & f6p (abcdef) $\leftrightarrow$ ec2 (ab) + e4p (cdef) & -0.025 \\
R59 & s7p (abcdefg) $\leftrightarrow$ ec2 (ab) + r5p (cdefg) & -0.025 \\
R60 & f6p (abcdef) $\leftrightarrow$ ec3 (abc) + gap (def) & -0.025\\
R61 & s7p (abcdefg) $\leftrightarrow$ ec3 (abc) + e4p (defg) & 0.025\\
R62 & fum (abcd) $\rightarrow$ fum.ext (abcd) & 1.2e-08  \\
R63 & fum.ext (abcd) $\rightarrow$  & 2.6e-06 \\
R64 & val (abcde) $\leftrightarrow$ akic (abcd) + co2 (e) & 2.6e-06  \\
R65 & akic (abcd) $\leftrightarrow$ succoa (abcd) & 1.2e-08  \\
R66 & 3pg (abc) + nad + glu (defgh) $\rightarrow$ pser (abc) + nadh + akg (defgh) & 0.34 \\
\bottomrule
\end{tabular}
\end{adjustbox}
%\label{table:par}
\end{table}

\end{document}
