# Supplementary material for: Mathematical reconstruction of the metabolic network in an in-vitro multiple myeloma model
Source: PLoS Comput Biol. 2023 Sep 15;19(9):e1011374. doi: 10.1371/journal.pcbi.1011374 (PMC10503963; doi:10.1371/journal.pcbi.1011374)
Supplement: S4 Table — Fluxes of the 13C-MFA Model T2. (TEX) [file pcbi.1011374.s006.tex]

\documentclass{article}
\usepackage[top=0.85in,left=2.75in,footskip=0.75in]{geometry}
% amsmath and amssymb packages, useful for mathematical formulas and symbols
\usepackage{amsmath,amssymb}
% Use adjustwidth environment to exceed column width (see example table in text)
\usepackage{changepage}
% Use Unicode characters when possible
\usepackage[utf8x]{inputenc}
% textcomp package and marvosym package for additional characters
\usepackage{textcomp,marvosym}
% cite package, to clean up citations in the main text. Do not remove.
\usepackage{cite}
% Use nameref to cite supporting information files (see Supporting Information section for more info)
\usepackage{nameref,hyperref}
% line numbers
\usepackage[right]{lin eno}
% ligatures disabled
\usepackage{microtype}

\DisableLigatures[f]{encoding = *, family = * }
% color can be used to apply background shading to table cells only
\usepackage[table]{xcolor}
%MATLAB CODE
\usepackage{adjustbox}
% array package and thick rules for tables
\usepackage{array}
% create "+" rule type for thick vertical lines
\usepackage{appendix}
\usepackage{graphicx}
\usepackage{sidecap}
\usepackage{graphics}
\usepackage{adjustbox}
\usepackage{amsmath}
\usepackage{epstopdf}
\usepackage{caption}
\usepackage{tikz}
\usepackage{float}
\usepackage{appendix}
\usepackage{lmodern}
\usepackage{subcaption}
\usepackage{booktabs}
\usepackage{fancyhdr}
\usepackage{amsfonts}
\begin{document}

\title{Supplementary Material 7}


\maketitle


\section*{13C-MFA: Model Fluxes}

\begin{table}
\centering
\caption{\textsuperscript{13}C-MFA Model Continued...}
\begin{adjustbox}{max width=1\textwidth}
\begin{tabular}{@{}lll@{}}
\toprule
{\bf Reaction} & {\bf Formula + Atomic Transition} & {\bf Flux Value ({\small nmol/10$^{6}$ cells/h})} \\ \midrule
R67 & pser (abc) $\rightarrow$ ser (abc) & 0.34 \\
R68 & ser (abc) $\leftrightarrow$ gly (ab) + co2 (c) & 0.28 \\
R69 & gly (ab) $\rightarrow$  & 0.28 \\
R70 & pyr (abc) + glu (defgh) $\leftrightarrow$ ala (abc) + akg (defgh) & 2.6e-06 \\
R71 & ala (abc) $\rightarrow$  & 2.6e-06 \\
R72 & mal (abcd) + nad.bm $\rightarrow$ pyr (abc) + co2 (d) + nadh.bm & 0.023 \\
R73 & oaa (abcd) $\rightarrow$ pep (abc) + co2 (d) & 2.6e-06 \\
R74 & ala (abc) $\leftrightarrow$ ala.bc (abc) & 2.6e-06 \\
R75 & ala.bc (abc) + akg (defgh) $\leftrightarrow$ pyr.bc (abc) + glu (defgh) & 5.02e-07 \\
R76 & pyr.bc (abc) $\rightarrow$ pyr (abc) & 2.6e-06 \\
R77 & pro (abcde) + fad.bm $\rightarrow$ 1pyr5c (abcde) + fadh.bm & 0.58 \\
R78 & 1pyr5c (abcde) $\rightarrow$ pro (abcde) & 0.58 \\
R79 & 1pyr5c (abcde) + nad.bm $\rightarrow$ glu (abcde) + nadh.bm & -0.58\\
R80 & glu (abcde) + nadh.bm $\rightarrow$ 1pyr5c (abcde) + nad.bm & 0.58 \\
R81 & pro (abcde) $\rightarrow$  & 0.001 \\
R82 & glc.m (abcdef) + atp.m $\rightarrow$ g6p.m (abcdef) + adp.m & 0.8 \\
R83 & g6p.m (abcdef) $\rightarrow$ f6p.m (abcdef) & 0.8 \\
R84 & f6p.m (abcdef) + atp.m $\rightarrow$ fbp.m (abcdef) + adp.m & 0.8 \\
R85 & fbp.m (abcdef) $\rightarrow$ dhap.m (cba) + gap.m (def) & 0.8 \\
R86 & dhap.m (abc) $\rightarrow$ gap.m (abc) & 0.8 \\
R87 & gap.m (abc) + adp.m + nad.m $\rightarrow$ 3pg.m (abc) + atp.m + nadh.m & 1.6 \\
R88 & 3pg.m (abc) $\rightarrow$ pep.m (abc) & 0.333 \\
R89 & pep.m (abc) + adp.m $\rightarrow$ pyr.m (abc) + atp.m & 0.333 \\
R90 & pyr.m (abc) + nadh.m $\leftrightarrow$ lac.m (abc) + nad.m & 0.1445 \\
R91 & lac.m (abc) $\rightarrow$ lac.ext (abc) & 0.1445 \\
R92 & pyr.ext (abc) $\leftrightarrow$ pyr.m (abc) & 0.35 \\
R93 & pyr.m (abc) $\rightarrow$  & 0.07 \\
R94 & atp.m $\leftrightarrow$ adp.m & 14.41 \\
R95 & pyr.m (abc) + nad.mm $\rightarrow$ accoa.m (bc) + co2.m (a) + nadh.mm & 0.229\\
R96 & pyr.m (abc) + co2.m (d) + atp.mm $\rightarrow$ oaa.m (abcd) + adp.mm & 0.01 \\
R97 & accoa.m (ab) + oaa.m (cdef) $\rightarrow$ cit.m (fedbac) & 0.239 \\
R98 & cit.m (abcdef) + nad.mm $\leftrightarrow$ akg.m (abcde) + co2.m (f) + nadh.mm & 0.03 \\
R99 & 0.5*akg.m (abcde) + 0.5*akg.m (fghij) + nad.mm $\rightarrow$... & 0.938 \\
R99 & 0.5*succoa.m (bcde) + 0.5*succoa.m (jihg) + 0.5*co2.m (a) + 0.5*co2.m (f) + nadh.mm & 0.938  \\
\bottomrule
\end{tabular}
\end{adjustbox}
%\label{table:par}
\end{table}

\end{document}
