# Supplementary material for: Mathematical reconstruction of the metabolic network in an in-vitro multiple myeloma model
Source: PLoS Comput Biol. 2023 Sep 15;19(9):e1011374. doi: 10.1371/journal.pcbi.1011374 (PMC10503963; doi:10.1371/journal.pcbi.1011374)
Supplement: S5 Table — Fluxes of the 13C-MFA Model T3. (TEX) [file pcbi.1011374.s007.tex]

\documentclass{article}
\usepackage[top=0.85in,left=2.75in,footskip=0.75in]{geometry}
% amsmath and amssymb packages, useful for mathematical formulas and symbols
\usepackage{amsmath,amssymb}
% Use adjustwidth environment to exceed column width (see example table in text)
\usepackage{changepage}
% Use Unicode characters when possible
\usepackage[utf8x]{inputenc}
% textcomp package and marvosym package for additional characters
\usepackage{textcomp,marvosym}
% cite package, to clean up citations in the main text. Do not remove.
\usepackage{cite}
% Use nameref to cite supporting information files (see Supporting Information section for more info)
\usepackage{nameref,hyperref}
% line numbers
\usepackage[right]{lin eno}
% ligatures disabled
\usepackage{microtype}

\DisableLigatures[f]{encoding = *, family = * }
% color can be used to apply background shading to table cells only
\usepackage[table]{xcolor}
%MATLAB CODE
\usepackage{adjustbox}
% array package and thick rules for tables
\usepackage{array}
% create "+" rule type for thick vertical lines
\usepackage{appendix}
\usepackage{graphicx}
\usepackage{sidecap}
\usepackage{graphics}
\usepackage{adjustbox}
\usepackage{amsmath}
\usepackage{epstopdf}
\usepackage{caption}
\usepackage{tikz}
\usepackage{float}
\usepackage{appendix}
\usepackage{lmodern}
\usepackage{subcaption}
\usepackage{booktabs}
\usepackage{fancyhdr}
\usepackage{amsfonts}
\begin{document}

\title{Supplementary Material 8}


\maketitle


\section*{13C-MFA: Model Fluxes}

\begin{table}
\centering
\caption{\textsuperscript{13}C-MFA Model Continued...}
\begin{adjustbox}{max width=1\textwidth}
\begin{tabular}{@{}lll@{}}
\toprule
{\bf Reaction} & {\bf Formula + Atomic Transition} & {\bf Flux Value ({\small nmol/10$^{6}$ cells/h})} \\ \midrule
R101 & 0.5*succoa.m (abcd) + 0.5*succoa.m (efgh) + adp.mm $\rightarrow$... & -\\
R101 & 0.5*succ.m (abcd) + 0.5*succ.m (efgh) + atp.mm  & 0.938 \\
R102 & 0.5*succ.m (abcd) + 0.5*succ.m (efgh) + fad.mm $\rightarrow$... & -\\
R102 & 0.5*fum.m (abcd) + 0.5*fum.m (efgh) + fadh.mm  & 0.938 \\
R103 & 0.5*fum.m (abcd) + 0.5*fum.m (efgh) $\rightarrow$... & -\\
R103 & 0.5*mal.m (abcd) + 0.5*mal.m (efgh)  & 0.3463\\
R104 & mal.m (abcd) + nad.mm $\rightarrow$ oaa.m (abcd) + nadh.mm  & 2.928\\
R105 & 0.5*o2.m + nadh.mm + 3.5*adp.mm + 0.25*fadh.mm $\rightarrow$... & -\\
R105 & h2o.m + nad.mm + 3.5*atp.mm + 0.25*fad.mm  & 3.76\\
R106 & atp.mm + adp.m $\leftrightarrow$ adp.mm + atp.m  & 14.07\\
R107 & h2o.m $\rightarrow$   & 3.76\\
R108 & co2.m (a) $\rightarrow$   & 2.782\\
R109 & gln.m (abcde) $\rightarrow$ glu.m (abcde)  & 0.9569\\
R110 & oaa.m (abcd) + glu.m (efghi) $\rightarrow$ asp.m (abcd) + akg.m (efghi)  & 2.73\\
R111 & asp.m (abcd) + glu.mc (efghi) $\leftrightarrow$ asp.mc (abcd) + glu.m (efghi)  & 2.73\\
R112 & asp.mc (abcd) + akg.mc (efghi) $\leftrightarrow$ oaa.mc (abcd) + glu.mc (efghi)  & 2.73\\
R113 & oaa.mc (abcd) + nadh.m $\leftrightarrow$ mal.mc (abcd) + nad.m  & 2.73\\
R114 & mal.mc (abcd) + akg.m (efghi) $\leftrightarrow$ mal.m (abcd) + akg.mc (efghi)  & 2.73\\
R115 & glu.m (abcde) + nad.mm $\leftrightarrow$ akg.m (abcde) + nadh.mm  & 0.908\\
R116 & Fa.ext $\rightarrow$ Fa.mc  & 0.00289\\
R117 & Facoa.mc  $\rightarrow$ Fa.mc & 0.209\\
R118 & Fa.mc  $\rightarrow$ & 0.209\\
R119 & Fa.mc + c1.m + atp.m $\rightarrow$ Facoa.mc + adp.m  & 0.00289\\
R120 & Facoa.mc $\rightarrow$ Facoa.m  & 0.00289\\
\bottomrule
\end{tabular}
\end{adjustbox}
%\label{table:par}
\end{table}


\end{document}
