# Supplementary material for: Mathematical reconstruction of the metabolic network in an in-vitro multiple myeloma model
Source: PLoS Comput Biol. 2023 Sep 15;19(9):e1011374. doi: 10.1371/journal.pcbi.1011374 (PMC10503963; doi:10.1371/journal.pcbi.1011374)
Supplement: S6 Table — Fluxes of the 13C-MFA Model T4. (TEX) [file pcbi.1011374.s008.tex]

\documentclass{article}
\usepackage[top=0.85in,left=2.75in,footskip=0.75in]{geometry}
% amsmath and amssymb packages, useful for mathematical formulas and symbols
\usepackage{amsmath,amssymb}
% Use adjustwidth environment to exceed column width (see example table in text)
\usepackage{changepage}
% Use Unicode characters when possible
\usepackage[utf8x]{inputenc}
% textcomp package and marvosym package for additional characters
\usepackage{textcomp,marvosym}
% cite package, to clean up citations in the main text. Do not remove.
\usepackage{cite}
% Use nameref to cite supporting information files (see Supporting Information section for more info)
\usepackage{nameref,hyperref}
% line numbers
\usepackage[right]{lin eno}
% ligatures disabled
\usepackage{microtype}

\DisableLigatures[f]{encoding = *, family = * }
% color can be used to apply background shading to table cells only
\usepackage[table]{xcolor}
%MATLAB CODE
\usepackage{adjustbox}
% array package and thick rules for tables
\usepackage{array}
% create "+" rule type for thick vertical lines
\usepackage{appendix}
\usepackage{graphicx}
\usepackage{sidecap}
\usepackage{graphics}
\usepackage{adjustbox}
\usepackage{amsmath}
\usepackage{epstopdf}
\usepackage{caption}
\usepackage{tikz}
\usepackage{float}
\usepackage{appendix}
\usepackage{lmodern}
\usepackage{subcaption}
\usepackage{booktabs}
\usepackage{fancyhdr}
\usepackage{amsfonts}
\begin{document}

\title{Supplementary Material 9}


\maketitle


\section*{13C-MFA: Model Fluxes}

\begin{table}
\centering
\caption{\textsuperscript{13}C-MFA Model Continued...}
\begin{adjustbox}{max width=1\textwidth}
\begin{tabular}{@{}lll@{}}
\toprule
{\bf Reaction} & {\bf Formula + Atomic Transition} & {\bf Flux Value ({\small nmol/10$^{6}$ cells/h})} \\ \midrule
R121 & Facoa.m + 7*c2.m (ab) + 6*nad.mm + 6*h2o.m + 6*fad.mm $\rightarrow$ ...& - \\
R121 &  7*accoa.m (ab) + 6*nadh.mm + 6*fadh.mm & 0.00289 \\
R122 & cit.m (abcdef) $\rightarrow$ cit.mc (abcdef) & 0.209 \\
R123 & cit.mc (abcdef) + atp.m $\rightarrow$ accoa.mc (ab) + oaa.m (abcd) + adp.m & 0.209 \\
R124 & accoa.mc (ab) $\rightarrow$ Facoa.mc + co2.m (a) + co2.m (b) & 0.209 \\
R125 & g6p.m (abcdef) $\rightarrow$ ru5p.m (bcdef) + co2.m (a) & 6.6e-07 \\
R126 & ru5p.m (abcde) $\leftrightarrow$ x5p.m (abcde) & 6.6e-07\\
R127 & ru5p.m (abcde) $\leftrightarrow$ r5p.m (abcde) & 6.6e-07 \\
R128 & x5p.m (abcde) $\leftrightarrow$ ec2.m (ab) + gap.m (cde) & 6.6e-07 \\
R129 & f6p.m (abcdef) $\leftrightarrow$ ec2.m (ab) + e4p.m (cdef) &6.6e-07 \\
R130 & s7p.m (abcdefg) $\leftrightarrow$ ec2.m (ab) + r5p.m (cdefg) & 6.6e-07\\
R131 & f6p.m (abcdef) $\leftrightarrow$ ec3.m (abc) + gap.m (def) & 6.6e-07\\
R132 & s7p.m (abcdefg) $\leftrightarrow$ ec3.m (abc) + e4p.m (defg) & 6.6e-07 \\
R133 & fum.m (abcd) $\rightarrow$ fum.ext (abcd) & 0.5917 \\
R134 & fum.ext (abcd) $\rightarrow$  & 0.5917 \\
R135 & val.m (abcde) $\leftrightarrow$ akic.m (abcd) + co2.m (e) & 0.0 \\
R136 & akic.m (abcd) $\leftrightarrow$ succoa.m (abcd) & 0.0 \\
R137 & 3pg.m (abc) + nad.m + glu.m (defgh) $\rightarrow$...& 1.267 \\
R137 & pser.m (abc) + nadh.m + akg.m (defgh) & 1.267\\
R138 & pser.m (abc) $\rightarrow$ ser.m (abc) &1.267 \\
R139 & ser.m (abc) $\leftrightarrow$ gly.m (ab) + co2.m (c) & 1.267\\
R140 & gly.m (ab) $\rightarrow$  & 1.267\\
R141 & pyr.m (abc) + glu.m (defgh) $\leftrightarrow$ ala.m (abc) + akg.m (defgh) & 0.468 \\
R142 & ala.m (abc) $\rightarrow$  & 0.238 \\
R143 & mal.m (abcd) + nad.mm $\rightarrow$ pyr.m (abc) + co2.m (d) + nadh.mm & 0.0 \\
R144 & oaa.m (abcd) $\rightarrow$ pep.m (abc) + co2.m (d) & 0.0001495 \\
R145 & ala.m (abc) $\leftrightarrow$ ala.mc (abc) & 0.229 \\
R146 & ala.mc (abc) + akg.m (defgh) $\leftrightarrow$ pyr.mc (abc) + glu.m (defgh) & 0.229 \\
R147 & pyr.mc (abc) $\rightarrow$ pyr.m (abc) & 0.229 \\
R148 & pro.m (abcde) + fad.mm $\rightarrow$ 1pyr5c.m (abcde) + fadh.mm & 0.0 \\
R149 & 1pyr5c.m (abcde) $\rightarrow$ pro.m (abcde) & 0.1513 \\
R150 & 1pyr5c.m (abcde) + nad.mm $\rightarrow$ glu.m (abcde) + nadh.mm & 0.0  \\
R151 & glu.m (abcde) + nadh.mm $\rightarrow$ 1pyr5c.m (abcde) + nad.mm & 0.1513 \\
R152 & pro.m (abcde) $\rightarrow$ & 0.1513 \\ 
\bottomrule
\end{tabular}
\end{adjustbox}
%\label{table:par}
\end{table}    


\end{document}
