# Supplementary material for: Mathematical reconstruction of the metabolic network in an in-vitro multiple myeloma model
Source: PLoS Comput Biol. 2023 Sep 15;19(9):e1011374. doi: 10.1371/journal.pcbi.1011374 (PMC10503963; doi:10.1371/journal.pcbi.1011374)
Supplement: S7 Table — Fluxes of the 13C-MFA Model T5. (TEX) [file pcbi.1011374.s009.tex]

\documentclass{article}
\usepackage[top=0.85in,left=2.75in,footskip=0.75in]{geometry}
% amsmath and amssymb packages, useful for mathematical formulas and symbols
\usepackage{amsmath,amssymb}
% Use adjustwidth environment to exceed column width (see example table in text)
\usepackage{changepage}
% Use Unicode characters when possible
\usepackage[utf8x]{inputenc}
% textcomp package and marvosym package for additional characters
\usepackage{textcomp,marvosym}
% cite package, to clean up citations in the main text. Do not remove.
\usepackage{cite}
% Use nameref to cite supporting information files (see Supporting Information section for more info)
\usepackage{nameref,hyperref}
% line numbers
\usepackage[right]{lin eno}
% ligatures disabled
\usepackage{microtype}

\DisableLigatures[f]{encoding = *, family = * }
% color can be used to apply background shading to table cells only
\usepackage[table]{xcolor}
%MATLAB CODE
\usepackage{adjustbox}
% array package and thick rules for tables
\usepackage{array}
% create "+" rule type for thick vertical lines
\usepackage{appendix}
\usepackage{graphicx}
\usepackage{sidecap}
\usepackage{graphics}
\usepackage{adjustbox}
\usepackage{amsmath}
\usepackage{epstopdf}
\usepackage{caption}
\usepackage{tikz}
\usepackage{float}
\usepackage{appendix}
\usepackage{lmodern}
\usepackage{subcaption}
\usepackage{booktabs}
\usepackage{fancyhdr}
\usepackage{amsfonts}
\begin{document}

\title{Supplementary Material 10}


\maketitle


\section*{13C-MFA: Model Fluxes}
\begin{table}
\centering
\caption{\textsuperscript{13}C-MFA Model.}
\begin{adjustbox}{max width=1\textwidth}
\begin{tabular}{@{}lll@{}}
\toprule
{\bf Reaction} & {\bf Formula + Atomic Transition} & {\bf Flux Value ({\small nmol/10$^{6}$ cells/h})} \\ \midrule
R1 & glc.ext (abcdef) $\rightarrow$ glc (abcdef) & 1.20 \\
R2 & glc.ext (abcdef) $\rightarrow$ glc.m (abcdef) & 0.80 \\
R3 & gln.ext (abcde) $\rightarrow$ gln (abcde) & 0.85 \\
R4 & asp.ext (abcd) $\rightarrow$ asp (abcd) & 0.0 \\
R5 & val.ext (abcde) $\rightarrow$ val (abcde) & 0.0001 \\
R6 & gly.ext (ab) $\rightarrow$ gly (ab) & -0.28 \\
R7 & ser.ext (abc) $\rightarrow$ ser (abc) & -0.061 \\
R8 & ala.ext (abc) $\leftrightarrow$ ala (abc) & 0.048 \\
R9 & ala.med (abc) $\rightarrow$ ala.ext (abc) & 0.048 \\
R10 & o2.ext $\rightarrow$ o2 & 0.6826 \\
R11 & o2.ext $\rightarrow$ o2.m & 1.88 \\
R12 & pro.ext (abcde) $\rightarrow$ pro (abcde) & 0.0 \\
R13 & lac.ext (abc) $\rightarrow$ lac (abc) & 0.0 \\
R14 & glc (abcdef) + atp $\rightarrow$ g6p (abcdef) + adp & 1.20 \\
R15 & g6p (abcdef) $\rightarrow$ f6p (abcdef) & 1.13 \\
R16 & f6p (abcdef) + atp $\rightarrow$ fbp (abcdef) + adp & 1.18 \\
R17 & fbp (abcdef) $\rightarrow$ dhap (cba) + gap (def) & 1.18 \\
R18 & dhap (abc) $\rightarrow$ gap (abc) & 1.18\\
R19 & gap (abc) + adp + nad $\rightarrow$ 3pg (abc) + atp + nadh & 2.37 \\
R20 & 3pg (abc) $\rightarrow$ pep (abc) & 2.03 \\
R21 & pep (abc) + adp $\rightarrow$ pyr (abc) + atp & 2.03 \\
R22 & pyr (abc) + nadh $\leftrightarrow$ lac (abc) + nad & 1.4 \\
R23 & lac (abc) $\rightarrow$ lac.ext (abc) & 1.4 \\
R24 & pyr (abc) $\rightarrow$ pyr.ext (abc) & 0.4 \\
R25 & pyr (abc) + nad.bm $\rightarrow$ accoa (bc) + co2 (a) + nadh.bm & 0.23 \\
\bottomrule
\end{tabular}
\end{adjustbox}
%\label{table:par}
\end{table}


\end{document}
