# Supplementary material for: Mathematical reconstruction of the metabolic network in an in-vitro multiple myeloma model
Source: PLoS Comput Biol. 2023 Sep 15;19(9):e1011374. doi: 10.1371/journal.pcbi.1011374 (PMC10503963; doi:10.1371/journal.pcbi.1011374)
Supplement: S8 Table — Variables of the 13C-MFA Model. (TEX) [file pcbi.1011374.s010.tex]

\documentclass{article}
\usepackage[top=0.85in,left=2.75in,footskip=0.75in]{geometry}
% amsmath and amssymb packages, useful for mathematical formulas and symbols
\usepackage{amsmath,amssymb}
% Use adjustwidth environment to exceed column width (see example table in text)
\usepackage{changepage}
% Use Unicode characters when possible
\usepackage[utf8x]{inputenc}
% textcomp package and marvosym package for additional characters
\usepackage{textcomp,marvosym}
% cite package, to clean up citations in the main text. Do not remove.
\usepackage{cite}
% Use nameref to cite supporting information files (see Supporting Information section for more info)
\usepackage{nameref,hyperref}
% line numbers
\usepackage[right]{lin eno}
% ligatures disabled
\usepackage{microtype}

\DisableLigatures[f]{encoding = *, family = * }
% color can be used to apply background shading to table cells only
\usepackage[table]{xcolor}
%MATLAB CODE
\usepackage{adjustbox}
% array package and thick rules for tables
\usepackage{array}
% create "+" rule type for thick vertical lines
\usepackage{appendix}
\usepackage{graphicx}
\usepackage{sidecap}
\usepackage{graphics}
\usepackage{adjustbox}
\usepackage{amsmath}
\usepackage{epstopdf}
\usepackage{caption}
\usepackage{tikz}
\usepackage{float}
\usepackage{appendix}
\usepackage{lmodern}
\usepackage{subcaption}
\usepackage{booktabs}
\usepackage{fancyhdr}
\usepackage{amsfonts}
\begin{document}

\title{Supplementary Material 11}


\maketitle


\section*{13C-MFA: Model Parameters}

\begin{table}
\centering
\caption{\textsuperscript{13}C-MFA Model.}
\begin{adjustbox}{max width=1\textwidth}
\begin{tabular}{@{}lll@{}}
\toprule
{\bf Reaction} & {\bf Formula + Atomic Transition} & {\bf Flux Value ({\small nmol/10$^{6}$ cells/h})} \\ \midrule
R1 & glc.ext (abcdef) $\rightarrow$ glc (abcdef) & 1.20 \\
R2 & glc.ext (abcdef) $\rightarrow$ glc.m (abcdef) & 0.80 \\
R3 & gln.ext (abcde) $\rightarrow$ gln (abcde) & 0.85 \\
R4 & asp.ext (abcd) $\rightarrow$ asp (abcd) & 0.0 \\
R5 & val.ext (abcde) $\rightarrow$ val (abcde) & 0.0001 \\
R6 & gly.ext (ab) $\rightarrow$ gly (ab) & -0.28 \\
R7 & ser.ext (abc) $\rightarrow$ ser (abc) & -0.061 \\
R8 & ala.ext (abc) $\leftrightarrow$ ala (abc) & 0.048 \\
R9 & ala.med (abc) $\rightarrow$ ala.ext (abc) & 0.048 \\
R10 & o2.ext $\rightarrow$ o2 & 0.6826 \\
R11 & o2.ext $\rightarrow$ o2.m & 1.88 \\
R12 & pro.ext (abcde) $\rightarrow$ pro (abcde) & 0.0 \\
R13 & lac.ext (abc) $\rightarrow$ lac (abc) & 0.0 \\
R14 & glc (abcdef) + atp $\rightarrow$ g6p (abcdef) + adp & 1.20 \\
R15 & g6p (abcdef) $\rightarrow$ f6p (abcdef) & 1.13 \\
R16 & f6p (abcdef) + atp $\rightarrow$ fbp (abcdef) + adp & 1.18 \\
R17 & fbp (abcdef) $\rightarrow$ dhap (cba) + gap (def) & 1.18 \\
R18 & dhap (abc) $\rightarrow$ gap (abc) & 1.18\\
R19 & gap (abc) + adp + nad $\rightarrow$ 3pg (abc) + atp + nadh & 2.37 \\
R20 & 3pg (abc) $\rightarrow$ pep (abc) & 2.03 \\
R21 & pep (abc) + adp $\rightarrow$ pyr (abc) + atp & 2.03 \\
R22 & pyr (abc) + nadh $\leftrightarrow$ lac (abc) + nad & 1.4 \\
R23 & lac (abc) $\rightarrow$ lac.ext (abc) & 1.4 \\
R24 & pyr (abc) $\rightarrow$ pyr.ext (abc) & 0.4 \\
R25 & pyr (abc) + nad.bm $\rightarrow$ accoa (bc) + co2 (a) + nadh.bm & 0.23 \\
R26 & pyr (abc) + co2 (d) + atp.bm $\rightarrow$ oaa (abcd) + adp.bm & 0.001 \\
R27 & accoa (ab) + oaa (cdef) $\rightarrow$ cit (fedbac) & 0.27 \\
R28 & cit (abcdef) + nad.bm $\leftrightarrow$ akg (abcde) + co2 (f) + nadh.bm & 0.03 \\
R29 & 0.5*akg (abcde) + 0.5*akg (fghij) + nad.bm $\rightarrow$ ... & - \\
R29 & 0.5*succoa (bcde) + 0.5*succoa (jihg) + 0.5*co2 (a) + 0.5*co2 (f) + nadh.bm & 0.3\\
R30 & 0.5*succoa (abcd) + 0.5*succoa (efgh) + adp.bm $\rightarrow$ ... & -\\
R30 & 0.5*succ (abcd) + 0.5*succ (efgh) + atp.bm & 0.3 \\
R31 & 0.5*succ (abcd) + 0.5*succ (efgh) + fad.bm $\rightarrow$ ... & -\\
R31 & 0.5*fum (abcd) + 0.5*fum (efgh) + fadh.bm & 0.3\\
R32 & 0.5*fum (abcd) + 0.5*fum (efgh) $\rightarrow$ 0.5*mal (abcd) + 0.5*mal (efgh) & 0.3\\
R33 & mal (abcd) + nad.bm $\rightarrow$ oaa (abcd) + nadh.bm & 1.59 \\
R34 & 0.5*o2 + nadh.bm + 3.5*adp.bm + 0.25*fadh.bm $\rightarrow$ ... & - \\
R34 & h2o + nad.bm + 3.5*atp.bm + 0.25*fad.bm & 1.36 \\
R35 & atp.bm + adp $\leftrightarrow$ adp.bm + atp & 5.07 \\
R36 & gln (abcde) $\rightarrow$ glu (abcde) & 0.85 \\
R37 & h2o $\rightarrow$  & 1.32 \\
R38 & co2 (a) $\rightarrow$  & 10.807 \\
R39 & atp $\leftrightarrow$ adp & 7.11 \\
R40 & pyr.ext (abc) $\rightarrow$  & 2.6e-06 \\
R41 & lac.ext (abc) $\rightarrow$  & 1.545 \\
R42 & oaa (abcd) + glu (efghi) $\rightarrow$ asp (abcd) + akg (efghi) & 1.31 \\
R43 & asp (abcd) + glu.bc (efghi) $\leftrightarrow$ asp.bc (abcd) + glu (efghi) & 1.31\\
R44 & asp.bc (abcd) + akg.bc (efghi) $\leftrightarrow$ oaa.bc (abcd) + glu.bc (efghi) & 1.31\\
R45 & oaa.bc (abcd) + nadh $\leftrightarrow$ mal.bc (abcd) + nad & 1.31 \\
R46 & mal.bc (abcd) + akg (efghi) $\leftrightarrow$ mal (abcd) + akg.bc (efghi) & 1.31\\
R47 & glu (abcde) + nad.bm $\leftrightarrow$ akg (abcde) + nadh.bm & 0.27\\
R48 & Fa.ext $\rightarrow$ Fa.bc & 0.04 \\
R50 & Facoa + 7*c2 (ab) + 6*nad.bm + 6*h2o + 6*fad.bm $\rightarrow$ ...& - \\
R50 & 7*accoa (ab) + 6*nadh.bm + 6*fadh.bm & 0.04 \\
R51 & cit (abcdef) $\rightarrow$ cit.bc (abcdef) & 0.24 \\
R52 & cit.bc (abcdef) + atp $\rightarrow$ accoa.bc (ab) + oaa (abcd) + adp & 0.24 \\
R53 & accoa.bc (ab) $\rightarrow$ Facoa.bc + co2 (a) + co2 (b) & 0.24 \\
R54 & g6p (abcdef) $\rightarrow$ ru5p (bcdef) + co2 (a) & 0.07 \\
R55 & ru5p (abcde) $\leftrightarrow$ x5p (abcde) & 0.025 \\
R56 & ru5p (abcde) $\leftrightarrow$ r5p (abcde) & 0.045 \\
R57 & x5p (abcde) $\leftrightarrow$ ec2 (ab) + gap (cde) & 0.025 \\
R58 & f6p (abcdef) $\leftrightarrow$ ec2 (ab) + e4p (cdef) & -0.025 \\
R59 & s7p (abcdefg) $\leftrightarrow$ ec2 (ab) + r5p (cdefg) & -0.025 \\
R60 & f6p (abcdef) $\leftrightarrow$ ec3 (abc) + gap (def) & -0.025\\
R61 & s7p (abcdefg) $\leftrightarrow$ ec3 (abc) + e4p (defg) & 0.025\\
R62 & fum (abcd) $\rightarrow$ fum.ext (abcd) & 1.2e-08  \\
R63 & fum.ext (abcd) $\rightarrow$  & 2.6e-06 \\
R64 & val (abcde) $\leftrightarrow$ akic (abcd) + co2 (e) & 2.6e-06  \\
R65 & akic (abcd) $\leftrightarrow$ succoa (abcd) & 1.2e-08  \\
R66 & 3pg (abc) + nad + glu (defgh) $\rightarrow$ pser (abc) + nadh + akg (defgh) & 0.34 \\
R67 & pser (abc) $\rightarrow$ ser (abc) & 0.34 \\
R68 & ser (abc) $\leftrightarrow$ gly (ab) + co2 (c) & 0.28 \\
R69 & gly (ab) $\rightarrow$  & 0.28 \\
R70 & pyr (abc) + glu (defgh) $\leftrightarrow$ ala (abc) + akg (defgh) & 2.6e-06 \\
R71 & ala (abc) $\rightarrow$  & 2.6e-06 \\
R72 & mal (abcd) + nad.bm $\rightarrow$ pyr (abc) + co2 (d) + nadh.bm & 0.023 \\
R73 & oaa (abcd) $\rightarrow$ pep (abc) + co2 (d) & 2.6e-06 \\
R74 & ala (abc) $\leftrightarrow$ ala.bc (abc) & 2.6e-06 \\
R75 & ala.bc (abc) + akg (defgh) $\leftrightarrow$ pyr.bc (abc) + glu (defgh) & 5.02e-07 \\
R76 & pyr.bc (abc) $\rightarrow$ pyr (abc) & 2.6e-06 \\
R77 & pro (abcde) + fad.bm $\rightarrow$ 1pyr5c (abcde) + fadh.bm & 0.58 \\
R78 & 1pyr5c (abcde) $\rightarrow$ pro (abcde) & 0.58 \\
R79 & 1pyr5c (abcde) + nad.bm $\rightarrow$ glu (abcde) + nadh.bm & -0.58\\
R80 & glu (abcde) + nadh.bm $\rightarrow$ 1pyr5c (abcde) + nad.bm & 0.58 \\
R81 & pro (abcde) $\rightarrow$  & 0.001 \\
R82 & glc.m (abcdef) + atp.m $\rightarrow$ g6p.m (abcdef) + adp.m & 0.8 \\
R83 & g6p.m (abcdef) $\rightarrow$ f6p.m (abcdef) & 0.8 \\
R84 & f6p.m (abcdef) + atp.m $\rightarrow$ fbp.m (abcdef) + adp.m & 0.8 \\
R85 & fbp.m (abcdef) $\rightarrow$ dhap.m (cba) + gap.m (def) & 0.8 \\
R86 & dhap.m (abc) $\rightarrow$ gap.m (abc) & 0.8 \\
R87 & gap.m (abc) + adp.m + nad.m $\rightarrow$ 3pg.m (abc) + atp.m + nadh.m & 1.6 \\
R88 & 3pg.m (abc) $\rightarrow$ pep.m (abc) & 0.333 \\
R89 & pep.m (abc) + adp.m $\rightarrow$ pyr.m (abc) + atp.m & 0.333 \\
R90 & pyr.m (abc) + nadh.m $\leftrightarrow$ lac.m (abc) + nad.m & 0.1445 \\
R91 & lac.m (abc) $\rightarrow$ lac.ext (abc) & 0.1445 \\
R92 & pyr.ext (abc) $\leftrightarrow$ pyr.m (abc) & 0.35 \\
R93 & pyr.m (abc) $\rightarrow$  & 0.07 \\
R94 & atp.m $\leftrightarrow$ adp.m & 14.41 \\
R95 & pyr.m (abc) + nad.mm $\rightarrow$ accoa.m (bc) + co2.m (a) + nadh.mm & 0.229\\
R96 & pyr.m (abc) + co2.m (d) + atp.mm $\rightarrow$ oaa.m (abcd) + adp.mm & 0.01 \\
R97 & accoa.m (ab) + oaa.m (cdef) $\rightarrow$ cit.m (fedbac) & 0.239 \\
R98 & cit.m (abcdef) + nad.mm $\leftrightarrow$ akg.m (abcde) + co2.m (f) + nadh.mm & 0.03 \\
R99 & 0.5*akg.m (abcde) + 0.5*akg.m (fghij) + nad.mm $\rightarrow$... & 0.938 \\
R99 & 0.5*succoa.m (bcde) + 0.5*succoa.m (jihg) + 0.5*co2.m (a) + 0.5*co2.m (f) + nadh.mm & 0.938  \\
R101 & 0.5*succoa.m (abcd) + 0.5*succoa.m (efgh) + adp.mm $\rightarrow$... & -\\
R101 & 0.5*succ.m (abcd) + 0.5*succ.m (efgh) + atp.mm  & 0.938 \\
R102 & 0.5*succ.m (abcd) + 0.5*succ.m (efgh) + fad.mm $\rightarrow$... & -\\
R102 & 0.5*fum.m (abcd) + 0.5*fum.m (efgh) + fadh.mm  & 0.938 \\
R103 & 0.5*fum.m (abcd) + 0.5*fum.m (efgh) $\rightarrow$... & -\\
R103 & 0.5*mal.m (abcd) + 0.5*mal.m (efgh)  & 0.3463\\
R104 & mal.m (abcd) + nad.mm $\rightarrow$ oaa.m (abcd) + nadh.mm  & 2.928\\
R105 & 0.5*o2.m + nadh.mm + 3.5*adp.mm + 0.25*fadh.mm $\rightarrow$... & -\\
R105 & h2o.m + nad.mm + 3.5*atp.mm + 0.25*fad.mm  & 3.76\\
R106 & atp.mm + adp.m $\leftrightarrow$ adp.mm + atp.m  & 14.07\\
R107 & h2o.m $\rightarrow$   & 3.76\\
R108 & co2.m (a) $\rightarrow$   & 2.782\\
R109 & gln.m (abcde) $\rightarrow$ glu.m (abcde)  & 0.9569\\
R110 & oaa.m (abcd) + glu.m (efghi) $\rightarrow$ asp.m (abcd) + akg.m (efghi)  & 2.73\\
R111 & asp.m (abcd) + glu.mc (efghi) $\leftrightarrow$ asp.mc (abcd) + glu.m (efghi)  & 2.73\\
R112 & asp.mc (abcd) + akg.mc (efghi) $\leftrightarrow$ oaa.mc (abcd) + glu.mc (efghi)  & 2.73\\
R113 & oaa.mc (abcd) + nadh.m $\leftrightarrow$ mal.mc (abcd) + nad.m  & 2.73\\
R114 & mal.mc (abcd) + akg.m (efghi) $\leftrightarrow$ mal.m (abcd) + akg.mc (efghi)  & 2.73\\
R115 & glu.m (abcde) + nad.mm $\leftrightarrow$ akg.m (abcde) + nadh.mm  & 0.908\\
R116 & Fa.ext $\rightarrow$ Fa.mc  & 0.00289\\
R117 & Facoa.mc  $\rightarrow$ Fa.mc & 0.209\\
R118 & Fa.mc  $\rightarrow$ & 0.209\\
R119 & Fa.mc + c1.m + atp.m $\rightarrow$ Facoa.mc + adp.m  & 0.00289\\
R120 & Facoa.mc $\rightarrow$ Facoa.m  & 0.00289\\
R121 & Facoa.m + 7*c2.m (ab) + 6*nad.mm + 6*h2o.m + 6*fad.mm $\rightarrow$ ...& - \\
R121 &  7*accoa.m (ab) + 6*nadh.mm + 6*fadh.mm & 0.00289 \\
R122 & cit.m (abcdef) $\rightarrow$ cit.mc (abcdef) & 0.209 \\
R123 & cit.mc (abcdef) + atp.m $\rightarrow$ accoa.mc (ab) + oaa.m (abcd) + adp.m & 0.209 \\
R124 & accoa.mc (ab) $\rightarrow$ Facoa.mc + co2.m (a) + co2.m (b) & 0.209 \\
R125 & g6p.m (abcdef) $\rightarrow$ ru5p.m (bcdef) + co2.m (a) & 6.6e-07 \\
R126 & ru5p.m (abcde) $\leftrightarrow$ x5p.m (abcde) & 6.6e-07\\
R127 & ru5p.m (abcde) $\leftrightarrow$ r5p.m (abcde) & 6.6e-07 \\
R128 & x5p.m (abcde) $\leftrightarrow$ ec2.m (ab) + gap.m (cde) & 6.6e-07 \\
R129 & f6p.m (abcdef) $\leftrightarrow$ ec2.m (ab) + e4p.m (cdef) &6.6e-07 \\
R130 & s7p.m (abcdefg) $\leftrightarrow$ ec2.m (ab) + r5p.m (cdefg) & 6.6e-07\\
R131 & f6p.m (abcdef) $\leftrightarrow$ ec3.m (abc) + gap.m (def) & 6.6e-07\\
R132 & s7p.m (abcdefg) $\leftrightarrow$ ec3.m (abc) + e4p.m (defg) & 6.6e-07 \\
R133 & fum.m (abcd) $\rightarrow$ fum.ext (abcd) & 0.5917 \\
R134 & fum.ext (abcd) $\rightarrow$  & 0.5917 \\
R135 & val.m (abcde) $\leftrightarrow$ akic.m (abcd) + co2.m (e) & 0.0 \\
R136 & akic.m (abcd) $\leftrightarrow$ succoa.m (abcd) & 0.0 \\
R137 & 3pg.m (abc) + nad.m + glu.m (defgh) $\rightarrow$...& 1.267 \\
R137 & pser.m (abc) + nadh.m + akg.m (defgh) & 1.267\\
R138 & pser.m (abc) $\rightarrow$ ser.m (abc) &1.267 \\
R139 & ser.m (abc) $\leftrightarrow$ gly.m (ab) + co2.m (c) & 1.267\\
R140 & gly.m (ab) $\rightarrow$  & 1.267\\
R141 & pyr.m (abc) + glu.m (defgh) $\leftrightarrow$ ala.m (abc) + akg.m (defgh) & 0.468 \\
R142 & ala.m (abc) $\rightarrow$  & 0.238 \\
R143 & mal.m (abcd) + nad.mm $\rightarrow$ pyr.m (abc) + co2.m (d) + nadh.mm & 0.0 \\
R144 & oaa.m (abcd) $\rightarrow$ pep.m (abc) + co2.m (d) & 0.0001495 \\
R145 & ala.m (abc) $\leftrightarrow$ ala.mc (abc) & 0.229 \\
R146 & ala.mc (abc) + akg.m (defgh) $\leftrightarrow$ pyr.mc (abc) + glu.m (defgh) & 0.229 \\
R147 & pyr.mc (abc) $\rightarrow$ pyr.m (abc) & 0.229 \\
R148 & pro.m (abcde) + fad.mm $\rightarrow$ 1pyr5c.m (abcde) + fadh.mm & 0.0 \\
R149 & 1pyr5c.m (abcde) $\rightarrow$ pro.m (abcde) & 0.1513 \\
R150 & 1pyr5c.m (abcde) + nad.mm $\rightarrow$ glu.m (abcde) + nadh.mm & 0.0  \\
R151 & glu.m (abcde) + nadh.mm $\rightarrow$ 1pyr5c.m (abcde) + nad.mm & 0.1513 \\
R152 & pro.m (abcde) $\rightarrow$ & 0.1513 \\ 
\bottomrule
\end{tabular}
\end{adjustbox}
%\label{table:par}
\end{table}    

\end{document}
